# Supplementary material for: Diurnal Regulation and Gene-Specific Vulnerability of Oxidative Alcohol-Metabolizing Enzymes to Circadian Disruption
Source: Int J Mol Sci. 2026 Feb 22;27(4):2041. doi: 10.3390/ijms27042041 (PMC12940399; doi:10.3390/ijms27042041)
Supplement: Supplementary file 1 [file ijms-27-02041-s001.zip]

Archive with 1 entries (1 files):
- ijms-4110007-supplementary.pdf
